# Supplementary material for: Polyphenols with Anti-Inflammatory Properties: Synthesis and Biological Activity of Novel Curcumin Derivatives
Source: Int J Mol Sci. 2023 Feb 12;24(4):3691. doi: 10.3390/ijms24043691 (PMC9966181; doi:10.3390/ijms24043691)
Supplement: Supplementary file 1 [file ijms-24-03691-s001.zip]

Archive with 1 entries (1 files):
- ijms-2122582-supplementary.pdf
